# Supplementary material for: Anthropometrics of Estonian children in relation to family disruption: Thrifty phenotype and Trivers–Willard effects
Source: Evol Med Public Health. 2021 Jul 20;9(1):276–86. doi: 10.1093/emph/eoab022 (PMC8445393; doi:10.1093/emph/eoab022)
Supplement: eoab022_Supplementary_Data [file eoab022_supplementary_data.zip]

Archive with 2 entries (2 files):
- aufam.rds
- ESM1.pdf
